# Supplementary material for: Suppressed recombination and unique candidate genes in the divergent haplotype encoding Fhb1, a major Fusarium head blight resistance locus in wheat
Source: Theor Appl Genet. 2016 May 12;129:1607–23. doi: 10.1007/s00122-016-2727-x (PMC4943984; doi:10.1007/s00122-016-2727-x)
Supplement: Supplementary file 2 — Supplementary material 2 (XLSX 43 kb) [file 122_2016_2727_MOESM2_ESM.xlsx]

## Sheet: Sheet1
Supplementary Table S1
Markers used for screening the BAC library
Name	pos on contig	primer 1	primer 2	used to identify BAC	comment
sts32	155,4 kb	GGACGAGTCCTCAGCCCTAT	CGGTGAAGATGAGCTTCCAT	18G11	Liu et al. (2008)
umn10	426,2 kb	CGTGGTTCCACGTCTTCTTA	TGAAGTTCATGCCACGCATA	2O7, 90G13, 114J13	Liu et al. (2008)
sts189	955,8 kb	TTCAGTACCCACGGAGCTTT	GAAAAAGGGAGGAGGTGTCC	28L19, 131J06	Liu et al. (2006)
IFA-90G13C4	586,6 kb	TGGGTGAAAGAGAACAGCGCAGC	ACGGAAAACCCTTGCCTTTGGTATGC	235H15, 238O16
IFA-136K14C	818,4 kb	CGTATTCCCCTCCCTCCCATCCTTC	GACGAGGAGGAGGGGCTATGGTG	217J6
IFA-235H15A2Q2	709,5 kb	GCAACAAACAGGAAGTGGCAGTA	GCGGAAGGAAGTTAGCAACGC	305I1
common PCR protocol: 15'' denaturing 94°C/15'' annealing/15'' elongation, 45 cycles, 375 nM primer, 40ng/µl DNA, ssoAdvanced polymerase, 5ul reaction volume
Fine mapping markers
Name	pos on contig	primer 1 (KASP markers: allele FAM and HEX)	primer 2	type	SNP (FAM/HEX)	comment
GWM493	outside of contig			SSR		Roeder et al. (1998)
IFA-FM46	46 kb	GTCCAGATCAAGGAGATCCCCAT	TTCTGCTGAGTACCTCGATCTGGAT	KASP	A/G	KASP aliquote barcode: 1113030112
		CCAGATCAAGGAGATCCCCAC
snp3BS-8	91,9 kb	CACATGCATTTGCAAGGTTGTTATCC	CAAAGCAGCCTTAGGTCAATAGTTTGAAA	KASP	C/G	obtained from CIMMYT, SNP id: wMAS000008, Bernardo et al. (2012)
		CACATGCATTTGCAAGGTTGTTATCG
IFA-FMG1	133,5 kb	CCGTTGGCCAATTTACTGAATATTC	TGAAAACGTGGCTGTTTTTGC	dominant PCR fragment
IFA-FMG2	143,7 kb	GCAGAGTCAGTCGATTAGTGGTA	CACCGCTGTAAAAAAACTTGCC	dominant PCR fragment
IFA-FM155	155,5 kb	GACCGAGACGCCGTGGTGA	CAGCTCGACCTCCGCCCCA	KASP	A/C	KASP aliquote barcode: 1092528494
		ACCGAGACGCCGTGGTGC
IFA-FM227	227 kb	GGCGTCGGCGATCCTGCTTAT	CGTCGTCGGCCGCGGGTT	KASP	A/G	KASP aliquote barcode: 1113030099
		GCGTCGGCGATCCTGCTTAC
IFA-FMG3	405,5 kb	CATCACTAGTTTACGGAGC	AGCAGCTTGGTGAACCGT	dominant PCR fragment
IFA-FM426_umn10	426,2 kb	AAATCTTACCAAAACCCGAATTTAATACG	ACGCTAGTACARCCTCCGCTCATA	KASP	G/T	KASP aliquote barcode: 1103458927
		GAAATCTTACCAAAACCCGAATTTAATACT
IFA-FMG4	490,8 kb	GGCCCCAGAAGAGCAAGAAATATCTTC	TATGACTGTGAAGTGAAGCT	dominant PCR fragment
IFA-FM648	648,6 kb	GCCCGCCAGCCGGAT	CAGGACGCCAGCGTTCAGTAGAT	KASP	A/G	KASP aliquote barcode: 1101445785
		CTGCCCGCCAGCCGGAC
IFA-FM836	836,9 kb	GATAATATCACTCATAAGGATTAAGGTACATT	GGACCTGTAAAGAGGTAAATGCATGTTTA	KASP	A/G	KASP aliquote barcode: 1103454732
		AATATCACTCATAAGGATTAAGGTACATC
IFA-FM958	958,3 kb	AACCAATCTGATTTCACTATCCAGACA	CGTCGCAAATGACAAGTAATCTGTAACAT	KASP	T/C	KASP aliquote barcode: 1114338692
		CCAATCTGATTTCACTATCCAGACG
Barc133	outside of contig	AGCGCTCGAAAAGTCAG	GGCAGGTCCAACTCCAG	SSR		Liu SX and Anderson JA (2003)
