# Supplementary material for: Suppressed recombination and unique candidate genes in the divergent haplotype encoding Fhb1, a major Fusarium head blight resistance locus in wheat
Source: Theor Appl Genet. 2016 May 12;129:1607–23. doi: 10.1007/s00122-016-2727-x (PMC4943984; doi:10.1007/s00122-016-2727-x)
Supplement: Supplementary file 3 — Supplementary material 3 (XLSX 12 kb) [file 122_2016_2727_MOESM3_ESM.xlsx]

## Sheet: ReadsPerSample
Supplementary Table S2. Raw RNAseq read and mapped read counts on Fhb1 contig
sample	mapped_reads	reads_total
NIL51_mock_6h_Rep3	13106	42275496
NIL51_mock_6h_Rep2	7141	24256123
NIL51_mock_6h_Rep1	11977	38621874
NIL51_mock_48h_Rep3	6571	23464086
NIL51_mock_48h_Rep2	5521	20056229
NIL51_mock_48h_Rep1	9285	34812671
NIL51_mock_3h_Rep3	5807	20739745
NIL51_mock_3h_Rep2	6646	23213831
NIL51_mock_3h_Rep1	8198	29103691
NIL51_mock_36h_Rep3	8247	28529619
NIL51_mock_36h_Rep2	8650	28573281
NIL51_mock_36h_Rep1	8162	28177618
NIL51_mock_24h_Rep3	5945	20898549
NIL51_mock_24h_Rep2	7902	27897169
NIL51_mock_24h_Rep1	6311	23001215
NIL51_mock_12h_Rep3	9181	33145817
NIL51_mock_12h_Rep2	6842	25889440
NIL51_mock_12h_Rep1	7837	29321031
NIL51_fusarium_6h_Rep3	7700	25942734
NIL51_fusarium_6h_Rep2	5514	20088181
NIL51_fusarium_6h_Rep1	9142	31841273
NIL51_fusarium_48h_Rep3	7036	26060922
NIL51_fusarium_48h_Rep2	8479	32788076
NIL51_fusarium_48h_Rep1	5952	24063137
NIL51_fusarium_3h_Rep3	7441	25462573
NIL51_fusarium_3h_Rep2	8010	29219010
NIL51_fusarium_3h_Rep1	9180	32384443
NIL51_fusarium_36h_Rep3	6772	23531269
NIL51_fusarium_36h_Rep2	8425	29600891
NIL51_fusarium_36h_Rep1	7691	28008273
NIL51_fusarium_24h_Rep3	8325	31431643
NIL51_fusarium_24h_Rep2	9538	34788822
NIL51_fusarium_24h_Rep1	7473	27598433
NIL51_fusarium_12h_Rep3	10772	40944411
NIL51_fusarium_12h_Rep2	9860	38264889
NIL51_fusarium_12h_Rep1	6893	25436442
NIL38_mock_6h_Rep3	9446	28443155
NIL38_mock_6h_Rep2	9519	31433283
NIL38_mock_6h_Rep1	10007	32087228
NIL38_mock_48h_Rep3	7638	25286494
NIL38_mock_48h_Rep2	10386	38917399
NIL38_mock_48h_Rep1	6949	25779616
NIL38_mock_3h_Rep3	6512	21893454
NIL38_mock_3h_Rep2	6504	22821124
NIL38_mock_3h_Rep1	11305	35855592
NIL38_mock_36h_Rep3	7637	25261078
NIL38_mock_36h_Rep2	7471	24583300
NIL38_mock_36h_Rep1	10176	33552998
NIL38_mock_24h_Rep3	6872	24890049
NIL38_mock_24h_Rep2	8543	29795776
NIL38_mock_24h_Rep1	7485	25936125
NIL38_mock_12h_Rep3	11145	40110149
NIL38_mock_12h_Rep2	6506	23618254
NIL38_mock_12h_Rep1	10614	35022622
NIL38_fusarium_6h_Rep3	6861	21082379
NIL38_fusarium_6h_Rep2	10622	34931760
NIL38_fusarium_6h_Rep1	9037	30096448
NIL38_fusarium_48h_Rep3	7388	26909169
NIL38_fusarium_48h_Rep2	9927	37435254
NIL38_fusarium_48h_Rep1	5615	22780237
NIL38_fusarium_3h_Rep3	7343	24747323
NIL38_fusarium_3h_Rep2	6900	24225872
NIL38_fusarium_3h_Rep1	10226	33437364
NIL38_fusarium_36h_Rep3	8891	30705093
NIL38_fusarium_36h_Rep2	8361	28004978
NIL38_fusarium_36h_Rep1	7702	26394553
NIL38_fusarium_24h_Rep3	7574	27854512
NIL38_fusarium_24h_Rep2	9223	32681846
NIL38_fusarium_24h_Rep1	7217	25766860
NIL38_fusarium_12h_Rep3	8734	32303731
NIL38_fusarium_12h_Rep2	5298	19465122
NIL38_fusarium_12h_Rep1	7861	27639856
