# Supplementary material for: Suppressed recombination and unique candidate genes in the divergent haplotype encoding Fhb1, a major Fusarium head blight resistance locus in wheat
Source: Theor Appl Genet. 2016 May 12;129:1607–23. doi: 10.1007/s00122-016-2727-x (PMC4943984; doi:10.1007/s00122-016-2727-x)
Supplement: Supplementary file 4 — Supplementary material 4 (XLSX 50 kb) [file 122_2016_2727_MOESM4_ESM.xlsx]

## Sheet: CDS extracted.csv
Supplementary Table S3. Genes located in the Fhb1 region of CM-82036, comparison to the corresponding Chinese Spring contig ctg954b and the IWGSC high and low confidence wheat genes. Relative positions in the direction of markers sts32 to sts189.
Relative position	Start	End	Gene confidence	PFAM/UniProt	Annotation	Best BLASTN hit ctg0954b*	Start ctg0954b	End ctg0954b	E-value	Coverage	Best BLASTn IWGSC 2.2 HC genes	E value	Coverage	Best BLASTn IWGSC 2.2LC genes	E value	Coverage
1	24668	27579	Low	PF02362.16	B3 DNA binding domain (6.2e-06)	no gene annotated	2072979	2073310	6.59e-172	0.3664	-	-		Ta2asMIPSv2Loc163555.3	1.08e-13	0.3057
2	48535	45853	Low	W5AML4_WHEAT	Uncharacterized Protein	no gene annotated	2092786	2092483	3.35e-154	0.5333	Traes_1DS_ADA10061F.3	1.35e-67	0.4088	Ta4blMIPSv2Loc198754.5	4.22e-124	0.5193
3	56213	60975	Low	M7ZHZ0_TRIUA	Uncharacterized Protein	no gene annotated	2102842	2103174	1.66e-165	0.4744	Traes_1DS_D2B82C1F3.1	2.84e-20	0.1125	Ta3asMIPSv2Loc093758.1	1.08e-56	0.2692
4	78026	92795	Low	M8BC07_AEGTA	Coatomer subunit beta	no gene annotated	2133657	2134075	0	0.1255	Traes_1BL_2D09AC384.6	1.48e-63	0.2998	Ta3dsMIPSv2Loc059585.8	0	0.4325
5	107041	122851	Low	PF00069.20	Protein kinase domain (3.2e-66)	no gene annotated	2162602	2163434	0	0.1924	Traes_1BL_2D09AC384.2	4.81e-33	0.1559	Ta3bMIPSv2Loc010245.3	0	0.4937
6	127969	126494	High	D8L9T3_WHEAT	Glycosyltransferase HGA-like	TAA_ctg0954b.00280.1	2174053	2172578	0	1	Traes_3B_B785C85F5.1	0	1	Ta6alMIPSv2Loc171350.1	7.9e-24	0.1678
7	136773	128890	Low	D8L9T4_WHEAT	Leucyl-tRNA synthase	TAA_ctg0954b.00290.1	2182639	2174973	0	0.8145	Traes_3B_B785C85F5.3	0	0.7121	Ta2dsMIPSv2Loc167853.1	9.58e-14	0.0686
8	139997	140842	Low	I0JTU9_WHEAT	Exonuclease	TAA_ctg0954b.00300.1	2185258	2186109	0	1	Traes_3B_CB25BAB2B.1	1.2e-57	0.1596	Ta3bMIPSv2Loc006140.1	0	0.4787
9	144608	141782	High	D8L9T6_WHEAT	Alanyl-tRNA synthase	TAA_ctg0954b.00310.1	2189865	2187012	0	1	Traes_3B_974D6BD76.1	0	0.9438	Ta3dsMIPSv2Loc057651.1	5.49e-61	0.1992
10	155626	154585	High	I0JTV1_WHEAT	Uncharacterized Protein	TAA_ctg0954b.00320.1	2194051	2193014	0	1	Traes_3B_CB2BA12CD.1	0	1	Ta3bMIPSv2Loc207843.1	6.13e-29	0.1581
11	163946	162916	Low	I0JTV2_WHEAT	Uncharacterized Protein	TAA_ctg0954b.00330.1	2205687	2204656	0	1	Traes_3B_CB2BA12CD.1	0	0.9885	Ta3bMIPSv2Loc207843.1	1.91e-41	0.1692
12	206176	201561	High	PF04189.8	Gcd10p family protein (6.9e-46)	TAA_ctg0954b.00340.1	2252251	2248125	0	0.9855	Traes_3B_0D8C9A632.1	0	0.9855	-	-	-
13	206638	206375	Low		Hypothetical Protein	TAA_ctg0954b.00340.1	2252251	2248125	2.38e-57	0.5	Traes_2BS_EB4CD637D.2	3.97e-51	0.4811	-	-	-
14	210073	212023	High	D8L9U0_WHEAT	Polygalacturonase	TAA_ctg0954b.00360.1	2298469	2300408	0	1	Traes_3B_C8BFBB0D6.1	0	1	-	-	-
15	225343	228742	Low	I0JTV5_WHEAT	Oxidoreductase NAD-binding domain	TAA_ctg0954b.00370.1	2338991	2341411	0	0.9934	Traes_3B_8FEC1BE87.1	0	0.9934	-	-	-
16	275842	279821	High	I0JTV6_WHEAT	Terpene synthase	TAA_ctg0954b.00380.1	2447582	2450661	0	0.5973	Traes_3DS_91921EDD3.2	0	0.3066	Ta3dsMIPSv2Loc217180.1	2.94e-49	0.0712
17	317739	317218	High	PF11976.3	Ubiquitin-2 like Rad60 SUMO-like (1.7e-12)	no hit					-	-	-	Ta3asMIPSv2Loc091763.1	0	1
18	404453	404671	Low		Hypothetical Protein	TAA_ctg0954b.00380.1	2447582	2450661	1.95e-38	0.4566	-	-	-	-	-	-
19	404803	407686	Low	I0JTV7_WHEAT	Terpene synthase	TAA_ctg0954b.00380.1	2447582	2450661	0	0.6421	Traes_3AS_C24FE7185.1	0	0.3624	Ta3asMIPSv2Loc061243.1	4.1e-123	0.1731
20	409497	408408	Low		Hypothetical Protein	TAA_ctg0954b.00390.1	2461316	2460534	0	0.9048	Traes_3AS_4E919E6081.3	0	0.9018	#N/A	#N/A	#N/A
21	431117	430236	High	M8CC83_AEGTA	General transcription factor IIE subunit	no gene annotated	2477597	2476727	0	0.9875	Traes_4DL_E3CDAB32B.1	4.1e-51	0.517	Ta3bMIPSv2Loc002986.1	0	0.9229
22	463855	460654	High	PF07468.6	Agglutinin (1.1e-31)	no hit					Traes_4BS_C0AABAF7B.1	2.07e-38	0.2443	Ta2alMIPSv2Loc040897.1	0	1
23	490689	488929	Low	I0JTW0_WHEAT	E3 ubiquitin-protein ligase	TAA_ctg0954b.00410.1	2496701	2494320	0	0.8316	Traes_3DS_FA0725BB1.1	2.48e-121	0.4897	Ta3asMIPSv2Loc084348.1	0	0.9845
24	492628	493975	High	PF00657.17	GDSL Lipase acylhydrolase (1.7e-33)	no hit				0.0271	Traes_2BS_D099B83C0.1	1.17e-179	0.9239	-	-	-
25	510096	509740	Low	Q1ENF2_HORVU	Cystatin	no hit					Traes_4DS_E3FF7A34C.1	8.17e-68	0.9636	Ta4asMIPSv2Loc173970.1	7.38e-11	0.5854
26	518817	520031	High	I0JTW4_WHEAT	F-box domain containing protein	no gene annotated	2504286	2504808	0	0.4305	Traes_3DS_2BD8DC857.1	6.47e-158	0.27	Ta3dsMIPSv2Loc060938.2	1.36e-159	0.2716
27	530112	529579	Low		Hypothetical Protein	no gene annotated	2518849	2518633	3.49e-101	0.5696	-	-	-	Ta3dsMIPSv2Loc058221.1	4.65e-134	0.8583
28	655286	648498	Low	PF01399.22	PCI domain (3.8e-14)	TAA_ctg0954b.00420.1	2649048	2642328	0	0.8323	Traes_3B_67E790B47.1	0	0.8323	Ta7asMIPSv2Loc119589.1	1.35e-37	0.117
29	833839	837490	High	D8L9U8_WHEAT	Methyltransferase domain containing protein	TAA_ctg0954b.00440.1	2839635	2843304	0	1	Traes_3B_0681063B7.3	0	0.6445	Ta6asMIPSv2Loc135721.22	5.28e-69	0.1667
30	840463	838212	Low	D8L9U9_WHEAT	Zinc finger C3H4 type (RING finger) domain	TAA_ctg0954b.00450.1	2846282	2843886	0	0.8222	Traes_3B_CDF3C9680.1	0	0.8222	-	-	-
31	899202	897561	High	D8L9V0_WHEAT	Cytochrome P450	TAA_ctg0954b.00460.1	2902331	2900715	0	1	Traes_3B_4CE8F6FC7.2	0	0.9765	Ta3bMIPSv2Loc008984.1	1.52e-14	0.1719
32	946118	943395	Low	D8L9V1_WHEAT	NB-ARC domain containing protein	TAA_ctg0954b.00470.1	2935328	2931924	0	0.9967	Traes_5BL_5F3CC20BC.3	0	0.9703	-	-	-
33	960993	955862	High	D8L9V3_WHEAT	Uncharacterized Protein	TAA_ctg0954b.00490.1	2950583	2945429	0	1	Traes_3B_A4134C5CB.2	0	0.8223	Ta3dsMIPSv2Loc057009.2	7.86e-63	0.0897
* BLASTn against CDS sequences of ctg954b.If no hits were retrieved sequences were additionally used as query to search the ctg954b genomic DNA sequence, yielding "no gene annotated" as a positive or "no hit" as negative result.
