# Supplementary material for: Suppressed recombination and unique candidate genes in the divergent haplotype encoding Fhb1, a major Fusarium head blight resistance locus in wheat
Source: Theor Appl Genet. 2016 May 12;129:1607–23. doi: 10.1007/s00122-016-2727-x (PMC4943984; doi:10.1007/s00122-016-2727-x)
Supplement: Supplementary file 5 — Supplementary material 5 (XLSX 48 kb) [file 122_2016_2727_MOESM5_ESM.xlsx]

## Sheet: S_File R readcounts_edgeR.txt
Supplementary Table S4. Raw read counts per gene and condition (e.g. NIL38_mock_3h_Rep1: Rep 1 of 3 biological reps of CM-NIL38 mock-inoculated at 3h after inoculation).
Gene	NIL38_mock_3h_Rep1	NIL38_mock_3h_Rep2	NIL38_mock_3h_Rep3	NIL38_mock_6h_Rep1	NIL38_mock_6h_Rep2	NIL38_mock_6h_Rep3	NIL38_mock_12h_Rep1	NIL38_mock_12h_Rep2	NIL38_mock_12h_Rep3	NIL38_mock_24h_Rep1	NIL38_mock_24h_Rep2	NIL38_mock_24h_Rep3	NIL38_mock_36h_Rep1	NIL38_mock_36h_Rep2	NIL38_mock_36h_Rep3	NIL38_mock_48h_Rep1	NIL38_mock_48h_Rep2	NIL38_mock_48h_Rep3	NIL38_fusarium_3h_Rep1	NIL38_fusarium_3h_Rep2	NIL38_fusarium_3h_Rep3	NIL38_fusarium_6h_Rep1	NIL38_fusarium_6h_Rep2	NIL38_fusarium_6h_Rep3	NIL38_fusarium_12h_Rep1	NIL38_fusarium_12h_Rep2	NIL38_fusarium_12h_Rep3	NIL38_fusarium_24h_Rep1	NIL38_fusarium_24h_Rep2	NIL38_fusarium_24h_Rep3	NIL38_fusarium_36h_Rep1	NIL38_fusarium_36h_Rep2	NIL38_fusarium_36h_Rep3	NIL38_fusarium_48h_Rep1	NIL38_fusarium_48h_Rep2	NIL38_fusarium_48h_Rep3	NIL51_mock_3h_Rep1	NIL51_mock_3h_Rep2	NIL51_mock_3h_Rep3	NIL51_mock_6h_Rep1	NIL51_mock_6h_Rep2	NIL51_mock_6h_Rep3	NIL51_mock_12h_Rep1	NIL51_mock_12h_Rep2	NIL51_mock_12h_Rep3	NIL51_mock_24h_Rep1	NIL51_mock_24h_Rep2	NIL51_mock_24h_Rep3	NIL51_mock_36h_Rep1
1	0	0	0	0	0	0	0	0	0	0	0	0	0	0	0	0	0	0	0	0	0	0	0	0	0	0	0	0	0	0	0	0	0	0	0	0	0	0	0	0	0	0	0	0	0	0	0	0	0
2	21	10	17	69	17	9	25	12	27	10	20	20	18	21	9	3	6	26	23	10	9	27	38	4	24	2	17	26	15	8	3	14	9	0	44	19	4	8	7	35	4	17	16	20	6	11	5	4	10
3	13	3	6	4	7	3	14	19	18	0	3	7	1	2	7	4	11	5	15	6	16	7	7	10	3	6	9	1	2	7	3	2	4	3	4	10	160	119	112	159	142	207	153	130	149	113	127	83	117
4	9	15	2	19	8	16	14	5	10	3	15	9	24	0	1	7	2	17	3	21	10	11	10	9	8	5	19	3	7	10	4	7	6	0	4	2	11	12	7	20	4	41	20	6	13	4	10	8	5
5	0	0	0	0	0	1	0	0	0	0	0	0	0	0	1	1	1	0	0	0	0	0	0	0	0	0	0	0	0	0	0	0	2	0	0	0	0	0	0	0	0	0	0	0	0	0	0	0	0
6	56	52	54	46	82	32	87	30	82	77	60	74	105	53	49	81	83	62	70	51	30	48	45	42	92	20	44	28	53	33	35	73	50	49	58	32	15	31	14	42	32	62	47	38	46	28	35	42	56
7	177	122	117	161	122	134	242	135	263	230	168	142	177	155	142	147	157	170	145	106	82	117	181	120	148	100	199	153	163	148	99	135	156	83	159	135	106	81	78	175	103	126	113	134	158	82	130	99	110
8	8	0	2	2	9	1	3	6	9	3	8	6	0	11	6	15	14	2	10	2	4	0	1	2	2	0	1	7	3	1	4	10	13	2	17	9	0	2	2	0	1	0	1	1	3	0	1	1	4
9	16	6	8	19	11	26	15	10	23	7	32	15	25	10	15	9	41	13	7	10	27	32	22	23	30	13	31	33	14	21	38	34	24	37	78	31	0	2	0	0	0	0	0	0	0	0	0	0	0
10	125	73	63	44	49	44	45	38	39	176	197	163	27	33	23	204	208	170	110	102	66	48	38	46	19	32	47	153	245	153	20	20	17	72	181	140	26	16	17	30	10	9	10	5	4	24	24	25	6
11	35	19	14	20	16	22	18	9	10	69	65	47	9	11	10	41	42	39	27	27	26	15	21	11	12	15	14	41	63	65	10	5	26	15	44	48	0	0	0	0	0	0	0	3	0	0	0	1	0
12	7	10	3	4	1	4	1	5	1	4	4	1	2	3	1	2	5	1	3	4	6	1	1	3	3	9	1	2	2	3	2	0	2	0	5	0	0	0	0	5	0	1	0	0	2	0	1	0	1
13	0	0	0	0	0	0	0	1	3	0	1	0	0	0	0	0	4	2	1	0	0	1	0	1	0	1	0	3	0	1	1	0	0	4	1	0	0	0	0	0	0	1	0	0	0	1	0	0	0
14	0	0	0	0	0	0	0	0	0	0	0	0	0	0	0	0	0	0	0	0	0	0	0	0	0	0	0	0	0	0	0	0	0	0	0	0	0	0	0	0	0	0	0	0	0	0	0	0	0
15	39	17	18	29	17	16	31	13	17	18	29	27	9	11	10	9	20	20	29	29	22	9	36	18	17	15	20	18	32	6	14	7	19	7	59	15	0	1	1	0	0	1	0	0	2	0	0	0	2
16	5	5	3	0	7	7	17	2	2	12	0	4	16	12	3	3	10	6	5	19	2	9	5	7	7	4	5	10	8	4	2	8	10	4	3	9	1	1	7	0	3	3	8	2	8	0	3	4	5
17	0	0	0	0	0	0	0	0	0	0	0	0	0	0	0	0	0	0	0	0	0	0	0	0	0	0	0	0	0	0	0	0	0	0	0	0	0	0	0	0	0	0	0	0	0	0	0	0	0
18	0	1	0	8	2	1	3	2	2	0	1	0	1	0	1	3	0	0	0	3	0	1	0	0	2	3	4	0	1	0	0	0	0	0	1	1	0	0	0	0	0	0	0	0	0	0	0	0	0
19	10	6	14	12	5	4	13	12	9	14	17	5	16	17	5	21	8	7	13	17	9	19	14	34	18	6	17	10	13	19	20	16	18	15	7	12	0	0	0	0	0	0	0	0	0	0	0	0	0
20	117	40	79	158	124	115	121	72	174	56	80	51	74	32	83	51	73	92	102	75	73	128	118	96	113	73	96	112	100	63	65	85	109	55	74	81	0	0	0	1	0	0	1	0	0	0	1	1	0
21	0	0	0	0	0	0	0	0	0	0	0	0	0	0	0	0	0	0	0	0	0	0	0	0	0	0	0	0	0	0	0	0	0	0	0	0	0	0	0	0	0	0	0	0	0	0	0	0	0
22	0	14	24	0	11	1	3	2	0	1	4	1	6	0	0	0	1	0	1	4	6	5	9	2	0	3	14	0	0	4	0	1	0	0	0	1	0	0	0	0	0	0	0	0	0	0	0	0	0
23	1	12	2	25	8	5	14	11	13	13	2	4	20	14	0	4	21	11	12	2	32	14	7	6	11	4	13	4	4	4	0	2	5	0	3	17	0	0	0	6	0	0	1	0	0	0	0	0	0
24	0	4	0	0	0	4	0	0	0	0	1	2	2	1	0	1	4	1	3	1	0	0	4	0	9	2	7	0	0	1	10	17	15	29	47	4	0	0	0	0	0	0	0	0	0	0	0	0	0
25	0	1	0	0	0	1	0	0	0	0	0	0	0	0	0	0	0	0	0	0	0	0	0	0	0	0	0	0	0	1	0	0	0	0	0	0	0	0	0	0	0	0	0	0	0	0	0	0	0
26	216	106	103	186	156	146	288	140	293	189	196	133	290	137	187	152	253	177	175	103	126	192	179	169	207	159	185	136	177	172	157	145	219	102	182	159	0	2	2	3	3	3	5	4	3	0	1	3	1
27	2	4	0	3	0	2	4	1	7	7	3	3	0	6	1	3	2	3	13	2	0	4	4	6	1	1	7	2	1	5	3	10	3	11	2	5	0	0	0	0	0	0	0	0	0	0	0	0	0
28	2744	1521	1567	2256	2316	2305	2462	1392	2403	1562	1936	1428	2537	1825	1624	1542	2555	1616	2186	1538	1977	2148	2447	1582	1831	1262	2011	1673	2126	1741	1994	2121	2051	1659	2634	1885	1665	1490	1393	2799	1629	2948	1621	1543	1919	1463	1644	1311	2021
29	265	205	169	243	232	238	318	220	369	224	240	219	175	156	216	194	277	219	201	168	158	232	272	142	172	178	218	195	186	212	210	119	233	147	217	168	262	178	211	271	220	280	303	260	299	182	191	158	214
30	4	0	2	8	4	2	0	1	1	1	1	9	1	0	0	5	3	1	8	1	2	3	3	0	3	0	5	4	2	4	10	3	6	0	8	2	0	2	0	2	0	1	4	3	7	3	8	0	7
31	0	0	0	0	0	0	0	0	0	0	0	0	0	0	0	0	0	0	0	0	0	0	0	0	0	0	0	0	0	0	0	0	0	0	0	0	0	0	0	0	0	0	0	0	0	0	0	0	0
32	0	0	0	0	0	0	0	0	0	0	0	0	0	0	0	0	0	0	0	0	0	0	0	0	0	0	0	0	0	0	0	0	0	0	0	0	0	0	0	0	0	0	0	0	0	0	0	0	0
33	512	303	347	518	458	499	431	336	509	314	363	299	496	312	282	301	489	336	531	403	373	397	498	340	418	220	453	315	462	304	333	339	363	180	381	344	362	275	283	496	338	555	326	339	377	231	324	216	338
[truncated: 23 more columns]
