# Supplementary material for: Suppressed recombination and unique candidate genes in the divergent haplotype encoding Fhb1, a major Fusarium head blight resistance locus in wheat
Source: Theor Appl Genet. 2016 May 12;129:1607–23. doi: 10.1007/s00122-016-2727-x (PMC4943984; doi:10.1007/s00122-016-2727-x)
Supplement: Supplementary file 6 — Supplementary material 6 (XLSX 40 kb) [file 122_2016_2727_MOESM6_ESM.xlsx]

## Sheet: Supplementary Table S5.txt
Supplementary Table S5. Significant fold changes for contrasts generated between F. graminearum and mock treated samples (eg. N38-3: foldchange differences between F. graminearum and mock samples in CM-NIL38 at 3h) and fold change between the two NILs under a given condition (eg. N6F: at 6 h after inoculation with F. graminearum).
Gene	N38-3	N38-6	N38-12	N38-24	N38-36	N38-48	N51-3	N51-6	N51-12	N51-24	N51-36	N51-48	N3M	N6M	N12M	N24M	N36M	N48M	N3F	N6F	N12F	N24F	N36F	N48F
1	0	0	0	0	0	0	0	0	0	0	0	0	0	0	0	0	0	0	0	0	0	0	0	0
2	0	0	0	0	0	0	0	0	0	0	0	0	0	0	0	0	0	0	0	0	0	0	0	0
3	0	0	0	0	0	0	0	0	0	0	0	0	5.15795	5.65267	3.68143	5.71363	5.27555	5.12363	4.15193	4.62442	5.07989	5.69558	5.47775	5.13562
4	0	0	0	0	0	-1.90916	0	0	0	0	0	0	0	0	0	0	0	0	0	1.48456	0	0	1.84308	0
5	0	0	0	0	0	0	0	0	0	0	0	0	0	0	0	0	0	0	0	0	0	0	0	0
6	0	0	0	0	0	0	0	0	0	0	0	0	0	0	0	0	0	0	0	0	0	0	-1.10982	0
7	0	0	0	0	0	0	0	0	0	0	0	0	0	0	0	0	0	0	0	0	0	0	0	0
8	0	0	0	0	0	0	0	0	0	0	0	0	0	0	0	0	0	0	0	0	0	0	0	0
9	0	0	0	0	0	1.49139	0	0	0	0	0	0	-2.70698	-7.03907	-6.72412	-6.84051	-6.94698	-4.76462	-4.83932	-5.29993	-7.54066	-4.22622	-6.00878	-8.37553
10	0	0	0	0	0	0	0	0	0	0	0	0	-1.12367	-0.99483	-2.09796	-2.07954	-1.94568	-1.8224	-1.24759	-1.96328	-2.41762	-2.23053	-1.54377	-1.95463
11	0	0	0	0	0	0	0	0	0	0	0	0	-7.06904	-7.07142	-2.91669	-6.35405	-6.26432	-8.01724	-7.59268	-4.47645	-4.69702	-8.73758	-4.67467	-5.7337
12	0	0	0	0	0	0	0	0	0	0	0	0	0	0	0	0	0	0	0	0	0	0	0	0
13	0	0	0	0	0	0	0	0	0	0	0	0	0	0	0	0	0	0	0	0	0	0	0	0
14	0	0	0	0	0	0	0	0	0	0	0	0	0	0	0	0	0	0	0	0	0	0	0	0
15	0	0	0	0	0	0	0	0	0	0	0	0	-3.99156	-5.05856	-4.10933	-7.30486	-3.51878	-4.41781	-5.47178	-4.07295	-5.02755	-3.4525	-3.86919	-7.37166
16	0	0	0	0	0	0	0	0	0	0	0	0	0	0	0	0	0	0	0	0	0	0	0	0
17	0	0	0	0	0	0	0	0	0	0	0	0	0	0	0	0	0	0	0	0	0	0	0	0
18	0	0	0	0	0	0	0	0	0	0	0	0	0	0	0	0	0	0	0	0	0	0	0	0
19	0	0	0	0	0	0	0	0	0	0	0	0	0	0	0	0	0	0	0	0	0	0	0	0
20	0	0	0	0	0	0	0	0	0	0	0	0	-8.84778	-7.73985	-7.51609	-5.57279	-6.90201	-6.56526	-9.21241	-7.41539	-9.54127	-9.43715	-7.35715	-8.93145
21	0	0	0	0	0	0	0	0	0	0	0	0	0	0	0	0	0	0	0	0	0	0	0	0
22	0	0	0	0	0	0	0	0	0	0	0	0	0	0	0	0	0	0	0	0	0	0	0	0
23	0	0	0	0	0	0	0	0	0	0	0	0	0	0	0	0	0	0	0	0	0	0	0	0
24	0	0	5.97108	0	3.63391	3.9691	0	0	0	0	0	0	0	0	0	0	0	0	0	0	-5.51193	0	-6.72695	-7.58327
25	0	0	0	0	0	0	0	0	0	0	0	0	0	0	0	0	0	0	0	0	0	0	0	0
26	0	0	0	0	0	0	0	0	0	0	0	0	-5.58796	-5.20507	-5.24509	-6.12046	-7.80467	-6.26767	-4.71616	-7.29033	-6.78364	-5.22145	-5.71776	-5.36305
27	0	0	0	0	0	0	0	0	0	0	0	0	0	0	0	0	0	0	0	0	0	0	0	0
28	0	0	0	0	0	0	0	0	0	0	0	0	0.700258	0.563547	0	0.630362	0	0.623172	0.456404	0	0	0	0	0
29	0	0	0	0	0	0	0	0	0	0	0	0	1.03306	0.616028	0.575057	0	0	0.741276	0.890358	0.733798	1.09094	0	0	0.76841
30	0	0	0	0	0	0	0	0	0	0	0	0	0	0	0	0	0	0	0	0	0	0	0	0
31	0	0	0	0	0	0	0	0	0	0	0	0	0	0	0	0	0	0	0	0	0	0	0	0
32	0	0	0	0	0	0	0	0	0	0	0	0	0	0	0	0	0	0	0	0	0	0	0	0
33	0	0	0	0	0	0	0	0	0	0	0	0	0.690723	0	0	0	0	0.588675	0	0	0	0	0	0
