# Supplementary material for: Suppressed recombination and unique candidate genes in the divergent haplotype encoding Fhb1, a major Fusarium head blight resistance locus in wheat
Source: Theor Appl Genet. 2016 May 12;129:1607–23. doi: 10.1007/s00122-016-2727-x (PMC4943984; doi:10.1007/s00122-016-2727-x)
Supplement: Supplementary file 7 — Supplementary material 7 (XLSX 53 kb) [file 122_2016_2727_MOESM7_ESM.xlsx]

## Sheet: NIL51SNPs from merged.csv
Supplementary Table S6. SNP in CDS sequences between NIL38 and NIL51 with min 5 reads coverage and a variant frequency of >80%
Position	Amino Acid Change	CDS Position	Change	Codon Change	Coverage	Polymorphism Type	Protein Effect	Variant Frequency
45881	G -> A	542	C -> G	GGG -> GCG	116	SNP (transversion)	Substitution	0.991
45944	I -> T	479	A -> G	ATC -> ACC	122	SNP (transition)	Substitution	0.992
46036		387	G -> A	GCC -> GCT	138	SNP (transition)	None	0.978
46105		318	A -> G	CTT -> CTC	79	SNP (transition)	None	0.975
47375	M -> T	185	A -> G	ATG -> ACG	45	SNP (transition)	Substitution	1
56411	P -> A	199	C -> G	CCT -> GCT	19	SNP (transversion)	Substitution	1
83523	R -> W	1333	A -> T	AGG -> TGG	12	SNP (transversion)	Substitution	1
87125	E -> G	1886	A -> G	GAG -> GGG	14	SNP (transition)	Substitution	1
87173	I -> T	1934	T -> C	ATA -> ACA	27	SNP (transition)	Substitution	1
87335	S -> C	2096	C -> G	TCC -> TGC	18	SNP (transversion)	Substitution	1
126551		1296	G -> A	CTC -> CTT	227	SNP (transition)	None	0.969
127099	L -> V	748	G -> C	CTC -> GTC	117	SNP (transversion)	Substitution	0.974
128894	A -> V	2750	G -> A	GCG -> GTG	591	SNP (transition)	Substitution	0.966
129474	A -> S	2488	C -> A	GCA -> TCA	95	SNP (transversion)	Substitution	0.979
135969		330	G -> A	CTC -> CTT	105	SNP (transition)	None	0.99
136639		135	A -> G	GAT -> GAC	19	SNP (transition)	None	1
140452		456	G -> C	GCG -> GCC	7	SNP (transversion)	None	1
154663		738	T -> G	GCA -> GCC	200	SNP (transversion)	None	0.995
155107		417	G -> A	GGC -> GGT	200	SNP (transition)	None	0.985
155178	T -> A	346	T -> C	ACC -> GCC	141	SNP (transition)	Substitution	0.979
155227	E -> D	297	C -> G	GAG -> GAC	189	SNP (transversion)	Substitution	0.984
489250		261	G -> A	CCC -> CCT	5	SNP (transition)	None	1
519013	S -> T	197	G -> C	AGC -> ACC	78	SNP (transversion)	Substitution	0.987
519114	I -> V	298	A -> G	ATC -> GTC	20	SNP (transition)	Substitution	0.9
648676	T -> M	2804	G -> A	ACG -> ATG	535	SNP (transition)	Substitution	0.979
649548	H -> R	2477	T -> C	CAT -> CGT	220	SNP (transition)	Substitution	0.991
955999	T -> A	1501	T -> C	ACG -> GCG	1145	SNP (transition)	Substitution	0.991
957935		745	G -> A	CTG -> TTG	394	SNP (transition)	None	0.982
958011		669	A -> C	CTT -> CTG	523	SNP (transversion)	None	0.983
960952		42	A -> G	TTT -> TTC	71	SNP (transition)	None	0.986

## Sheet: NIL38SNPs from merged
Name	Minimum	Maximum	Length	Amino Acid Change	CDS Position	Change	Codon Change	Coverage	Polymorphism Type	Protein Effect	Variant Frequency
C	56269	56269	1		57	T -> C	TCT -> TCC	309	SNP (transition)	None	0.825
T	83426	83426	1		1236	A -> T	GCA -> GCT	5	SNP (transversion)	None	0.2
G	85181	85181	1	T -> A	1597	A -> G	ACG -> GCG	10	SNP (transition)	Substitution	0.3
C	89421	89421	1	C -> S	2747	G -> C	TGT -> TCT	19	SNP (transversion)	Substitution	0.263
C	89521	89521	1		2847	T -> C	GTT -> GTC	13	SNP (transition)	None	0.231
G	130841	130841	1		2175	A -> G	CCT -> CCC	880	SNP (transition)	None	0.273
G	132255	132255	1		1665	T -> G	GCA -> GCC	5	SNP (transversion)	None	0.2
T	133312	133312	1		1251	C -> T	CCG -> CCA	495	SNP (transition)	None	0.2
G	134264	134264	1		900	A -> G	GGT -> GGC	957	SNP (transition)	None	0.323
G	134429	134429	1		735	A -> G	CGT -> CGC	192	SNP (transition)	None	0.484
T	134638	134638	1		675	C -> T	GAG -> GAA	211	SNP (transition)	None	0.469
G	140564	140564	1	S -> A	568	T -> G	TCC -> GCC	58	SNP (transversion)	Substitution	0.259
C	143376	143376	1	C -> G	595	A -> C	TGT -> GGT	19	SNP (transversion)	Substitution	0.263
C	144278	144278	1	V -> G	239	A -> C	GTG -> GGG	23	SNP (transversion)	Substitution	0.217
C	154850	154850	1	K -> R	551	T -> C	AAG -> AGG	1250	SNP (transition)	Substitution	0.252
T	202973	202973	1		690	C -> T	GCG -> GCA	59	SNP (transition)	None	0.271
G	203118	203118	1	C -> S	545	C -> G	TGC -> TCC	15	SNP (transversion)	Substitution	0.2
A	204105	204105	1		420	T -> A	GGA -> GGT	5	SNP (transversion)	None	0.4
A	204183	204183	1		342	G -> A	AAC -> AAT	47	SNP (transition)	None	0.83
A	206042	206042	1		135	C -> A	GCG -> GCT	5	SNP (transversion)	None	0.2
T	206515	206515	1	P -> T	124	G -> T	CCC -> ACC	7	SNP (transversion)	Substitution	0.714
A	275852	275852	1	G -> D	11	G -> A	GGC -> GAC	26	SNP (transition)	Substitution	0.231
C	276259	276259	1		201	G -> C	CTG -> CTC	44	SNP (transversion)	None	0.227
A	276338	276338	1	W -> R	280	T -> A	TGG -> AGG	31	SNP (transversion)	Substitution	0.484
T	276807	276807	1		657	C -> T	CAC -> CAT	43	SNP (transition)	None	0.558
G	277173	277173	1	Q -> E	832	C -> G	CAA -> GAA	72	SNP (transversion)	Substitution	0.625
C	279091	279091	1		1119	T -> C	TAT -> TAC	11	SNP (transition)	None	0.727
T	279208	279208	1		1236	C -> T	TAC -> TAT	43	SNP (transition)	None	0.209
A	279317	279317	1	Y -> N	1345	T -> A	TAC -> AAC	8	SNP (transversion)	Substitution	0.375
G	405987	405987	1	Q -> R	554	A -> G	CAG -> CGG	23	SNP (transition)	Substitution	0.217
C	460978	460978	1		1113	G -> C	GTC -> GTG	5	SNP (transversion)	None	0.4
C	529705	529705	1		333	T -> C	GCA -> GCG	9	SNP (transition)	None	0.333
A	650436	650436	1		2134	G -> A	CTA -> TTA	11678	SNP (transition)	None	0.29
T	651268	651268	1		1773	C -> T	GAG -> GAA	1957	SNP (transition)	None	0.282
C	651389	651389	1	P -> R	1652	G -> C	CCT -> CGT	5335	SNP (transversion)	Substitution	0.207
G	651445	651445	1		1596	A -> G	AGT -> AGC	1269	SNP (transition)	None	0.276
C	652965	652965	1		1077	T -> C	GAA -> GAG	3654	SNP (transition)	None	0.241
C	653055	653055	1		987	T -> C	CAA -> CAG	5057	SNP (transition)	None	0.261
G	653477	653477	1		633	A -> G	TGT -> TGC	5419	SNP (transition)	None	0.218
C	654300	654300	1		204	A -> C	CTT -> CTG	2550	SNP (transversion)	None	0.335
C	654399	654399	1		105	T -> C	AAA -> AAG	1528	SNP (transition)	None	0.499
G	834024	834024	1		186	C -> G	GGC -> GGG	5148	SNP (transversion)	None	0.275
T	834437	834437	1		408	C -> T	GCC -> GCT	626	SNP (transition)	None	0.24
T	838437	838437	1		630	G -> T	GCC -> GCA	12	SNP (transversion)	None	0.333
T	956180	956180	1		1320	C -> T	CCG -> CCA	1734	SNP (transition)	None	0.312
A	956451	956451	1		1236	G -> A	TCC -> TCT	1074	SNP (transition)	None	0.526
G	956682	956682	1	E -> D	1005	T -> G	GAA -> GAC	2373	SNP (transversion)	Substitution	0.512
C	958065	958065	1		615	G -> C	CTC -> CTG	2949	SNP (transversion)	None	0.366
A	958844	958844	1		456	G -> A	TCC -> TCT	1085	SNP (transition)	None	0.436
A	958913	958913	1		387	G -> A	TTC -> TTT	753	SNP (transition)	None	0.266
G	959645	959645	1		273	A -> G	GAT -> GAC	3609	SNP (transition)	None	0.201
C	959741	959741	1		177	G -> C	CTC -> CTG	1320	SNP (transversion)	None	0.415
